# Supplementary material for: Beta human papillomavirus 8 E6 allows colocalization of non-homologous end joining and homologous recombination repair factors
Source: PLoS Pathog. 2022 Feb 11;18(2):e1010275. doi: 10.1371/journal.ppat.1010275 (PMC8836322; doi:10.1371/journal.ppat.1010275)
Supplement: S1 Table — (CSV) [file ppat.1010275.s012.csv]

Primer Name		Bases		Sequence				Annealing temperature group
F_50.1_target		20		GCA AGG GAT GAT ATT GGC AT				1
F30		20		AAA TAA AAA GCC CCT CCA CT				1
F31		19		CTA ATG GAG AAA GAG GGG C				1
F32		20		GTG TTC ATG AGG GAG AGA GT				1
F33		20		GAT GAG AGA AAA GGT CAG GG				1
F34		20		CTT ACA GTC TGG TAG GGA GA				1
F35		20		CAG ACA CAG AAT GAC ACA GA				1
F36		20		ATC ATT CTC AGG TTG GTT GC				1
F37		20		CCT GAG GTC AAG AGT TTG AG				1
F38		20		GAA CCG ACT TAG TGC CTT TA				1
F39		19		TGG AAC CCA AGA GGA TGA A				1
F40		20		TTT CTG TGG GTA AGG AAT CG				1
F41		20		AGA ATG GCG TGA ACT CAG GA				2
F42		20		CAT CTG AGG TCA AGA GTT CC				1
F43		20		ATA CAG AAA TTA GCT GGG CG				1
F44		20		TTT CTG GGG GAA GAG ACT TA				1
F45		20		TCT ATT AAA GGC GGA GGT TG				1
F46		20		CAA CAG GGT TTC TAT TGG CT				1
F47		20		TCA CTA CAG AGG GAG AAC TG				1
F48		20		GCT GTG TTG GGA AAT TGT TT				1
F49		20		CCA AAA TGG GTT GTT GTG AA				1
F50		20		GAA CCT AGG AGT TTG AGA TC				1
F51		20		GAC TCT GCA GAA GGA ACA AA				1
F52		18		GAT TTC GGC TCA CTG CAA				1
F53		20		ATA TGC ACT CTG TAG GCA TG				1
F54		20		TGA ATT CAT CAA GGT TGC AG				1
F55		20		TCC TCT TCT TTG TTC CCA TG				1
F56		19		AGA CTG GGG AAG AGA GGA T				1
F57		20		TTT CCT TTT CCT TCA AGC CT				1
F58		19		TTC TAC CAG ACA CTG TGG G				1
F59		20		CCT CAC TTA AGC CAT CAC TT				1
F60		20		GGT TCT AGG GAG AGG AAG AT				1
F61		19		GAC ATC AGG AGC AGA ACA G				1
F62		18		GGA CTA CAG ATG CGT GTG				1
F63		20		CCT GCA TCT TGC CTT AGA TT				1
F64		20		TTG AGG CCA CAC AAG TTA AA				1
F65		20		CAG GTG TAT GTA ACC AGG TC				1
F66		18		GAT GAA GGA GCT GAA GCC				1
F67		20		AGT GAC AAT CTT TGC TTG GG				1
F68		20		TAG TAG ACA CAG GGT TTT GC				1
F69		20		AGT CTA GAA TTG GAG GTT GC				1
F70		20		GGC AAT GTC TAC AAG GAG AA				1
R_50.2_target		18		CTT CAG GAG GGA CAG TGA				1
R30		19		CTG GGC AGA AGC TAT TTC C				1
R31		20		TCT CAC ATT TGC ACT CTC TC				1
R32		19		CAT CCC CTT ACT CTC CAC T				1
R33		20		GCC CAG AGA TAG TGA TGA AG				1
R34		18		GCC CAA ACT GGT CTG AAA				1
R35		20		ACT GAA TGA AGG GAC AAA CA				1
R36		20		ATA GCT GAG ACT ACA GGT GT				1
R37		20		AGT TCT CCA AAC ACG TAG AC				1
R38		20		TTT TCC TCC CCC AAC TAC TA				1
R39		20		TGT GAA GTA GTG AAT CCT GC				1
R40		20		TTC ACC CAG TAA ATC TCT GT				1
R41		20		AAT GAC GCT CTC GAC TCA CT				1
R42		20		GGT TTA AGC AAT TCT CCT GC				1
R43		20		GGG ACA ACT CTT GAT CAC AT				1
R44		20		CTT CAA GGT CTG GTT CCT TT				1
R45		19		CAA CCA ACA ACC CAG TCT C				1
R46		20		ACC ACT TCT TTC TTT CGC TC				1
R47		20		TGA AGG AGC AGT TCA AAA TG				1
R48		20		ATT CTT AGC ATG ACC AGA GC				1
R49		20		CAA TCT ATC CTC CCG CCT TA				1
R50		19		GAG TCT GAC CAC CTT ACC T				1
R51		20		GAT ATA TAA GGC CGG ATG CA				1
R52		20		CTG TAG TCT CAG GTG CTT AG				1
R53		20		CTT AAG CAA TCT TCC CAC CT				1
R54		18		GGG GAA GGG AAA TCC AAG				1
R55		20		AAC ATC TCT CCA TTA TCG CC				1
R56		18		CTC CAT GCT TCC AGA CAC				1
R57		18		AGA CTC CGA GCC ATC CAG				2
R58		20		AGG GAA AGG GGA TCT AAA GA				1
R59		20		CCA GCC CAA AAA CAT ACT TC				1
R60		20		CAT TTA AAG CAT CAG CCT CC				1
R61		20		ATA TTT TGG GAG ACT GAG GC				1
R62		20		AAA CAG GTG TTT TCC AAG GA				1
R63		19		GGC TCA AGT GAT CCT TCT G				1
R64		20		AAC AAG ACT CCG TCT CAA AA				1
R65		20		GTT CTT GGA GAG GAA GGA AG				1
R66		20		AAC AAG AAA GAG CTC TCC AG				1
R67		25		ACA TAA CAG AAA ACT ACA GAA ATC T				1
R68		20		TAT TCA TCA TAG GCT GCC AC				1
R69		18		GGT AGT GAG TCT GGG CAG				1
R70		20		AGC CTT TGG ATG GAA AGA TT				1
